# Supplementary material for: USP30 deubiquitylates mitochondrial Parkin substrates and restricts apoptotic cell death
Source: EMBO Rep. 2015 Mar 4;16(5):618–27. doi: 10.15252/embr.201439820 (PMC4428036; doi:10.15252/embr.201439820)
Supplement: Supplementary file 17 — Source Data for Figure 1 [file embr0016-0618-sd17.zip]

Archive with 4 entries (3 files):
- source_data_figure1/
- source_data_figure1/.DS_Store
- source_data_figure1/source data figure 1.pdf
- source_data_figure1/source data figure 1.xlsx
