# Supplementary material for: USP30 deubiquitylates mitochondrial Parkin substrates and restricts apoptotic cell death
Source: EMBO Rep. 2015 Mar 4;16(5):618–27. doi: 10.15252/embr.201439820 (PMC4428036; doi:10.15252/embr.201439820)
Supplement: Supplementary file 17 — Source Data for Figure 1 [file embr0016-0618-sd17.zip › source_data_figure1/source data figure 1.xlsx]

## Sheet: Figure 1C and 3B
Figure 1C
DRAQ7 quantitation for NT1, PINK1, U30D1 and D3
Experiment	Pos. No.		total cells	DRAQ7 positive cells	% of dead cells	Average
WP2.094	1	NT1	93	33	35.4839	37.3669
	2		116	57	49.1379
	3		112	32	28.5714
	4		102	37	36.2745
	5	D1	107	71	66.3551	61.9731
	6		85	49	57.6471
	7		95	64	67.3684
	8		92	52	56.5217
	9	D3	86	39	45.3488	49.7296
	10		97	59	60.8247
	11		104	61	58.6538
	12		88	30	34.0909
	17	PINK1	102	0	0	0.924149
	18		112	1	0.892857
	19		103	0	0
	20		107	3	2.80374
WP2.132	1	NT1	100	29	29	27.7235
	2		153	35	22.8758
	3		143	49	34.2657
	4		101	25	24.7525
	5	D1	150	67	44.6667	61.3967
	6		139	77	55.3957
	7		143	108	75.5245
	8		130	91	70
	9	D3	148	84	56.7568	58.6733
	10		122	57	46.7213
	11		114	81	71.0526
	12		123	74	60.1626
	13	PINK1	90	1	1.11111	1.63895
	14		84	2	2.38095
	15		102	1	0.980392
	16		96	2	2.08333
WP2.041	1	NT1	152	71	46.7105	39.8981
	2		119	46	38.6555
	3		134	46	34.3284
	4	PINK1	97	6	6.18557	3.50724
	5		92	3	3.26087
	6		93	1	1.07527
	% Dead cells			Average	Stdev
Exp	WP2.094	WP2.132	WP2.041
NT1	37.3669	27.7235	39.8981	34.9962	5.24535
PINK1	0.924149	1.63895	3.50724	2.02344	1.08902
	NT1	PINK1
WP2.094	0.373669	0.00924149
WP2.132	0.277235	0.0163895
WP2.041	0.398981	0.0350724
																																						D1
Paired t test																																						D3
P value	0.0107
P value summary	*
Significantly different? (P < 0.05)	Yes																																					q	DF
																																						5.093	4
Summary																																						4.543	4
	% Dead cells			Average	Stdev
Exp	WP2.094	WP2.115	WP2.132
NT1	37.3669	25.6009	27.7235	30.2304	6.27084
U30D1	61.9731	64.2933	61.3967	62.5544	1.53328
U30D3	49.7296	68.7956	58.6733	59.0662	9.53909
Repeated measures one-way ANOVA data
								Number of families	1
Repeated measures ANOVA summary								Number of comparisons per family	2
Assume sphericity?			Yes					Alpha	0.05
F			15.63
P value			0.0129					Dunnett's multiple comparisons test	Mean Diff.	95% CI of diff.	Significant?	Summary	Adjusted P Value	A-?
P value summary			*
Statistically significant (P < 0.05)?			Yes					NT1 vs. D1	-0.3232	-0.5333 to -0.1131	Yes	*	0.012	B	D1
R square			0.8865					NT1 vs. D3	-0.2884	-0.4985 to -0.07825	Yes	*	0.0179	C	D3
Was the matching effective?
F			0.1958					Test details	Mean 1	Mean 2	Mean Diff.	SE of diff.	n1	n2	q	DF
P value			0.8296
P value summary			ns					NT1 vs. D1	0.3023	0.6255	-0.3232	0.06347	3	3	5.093	4
Is there significant matching (P < 0.05)?			No					NT1 vs. D3	0.3023	0.5907	-0.2884	0.06347	3	3	4.543	4
R square			0.01098

## Sheet: Figure 1I
Figure 1I
WP2.132							WP2.115							WP2.124
condition	position	T0 total cells	T12 DRAQ7	Sum of T0	Sum of T12	% of DRAQ7 positive cells	condition	position	T0 total cells	T12 DRAQ7	Sum of T0	Sum of T12	% of DRAQ7 postiive cells	condition	position	T0 total cells	T12 DRAQ7	Sum of T0	Sum of T12	% of DRAQ7 postiive cells
CCCP	1	107	33	485	146	30.1031	CCCP	1	128	35	431	117	27.1462	CCCP	1	156	70	552	223	40.3986
	2	140	42					2	94	31					2	135	53
	3	134	46					3	109	27					3	133	47
	4	104	25					4	100	24					4	128	53
		485	146						431	117						552	223
CCCP+ZVAD	37	136	4	587	22	3.74787	CCCP+ZVAD	21	99	1	371	2	0.539084	CCCP+ZVAD	29	171	2	671	19	2.83159
	38	158	9					22	88	0					30	165	6
	39	150	4					23	97	0					31	159	5
	40	143	5					24	87	1					32	176	6
		587	22						371	2						671	19
Summarised Data				Average
	WP.132	WP2.115	WP2.124	Dead cells	Live cells	Stdev				CCCP	CCCP+zVAD		Table Analyzed	Paired t test data
CCCP	30.1031	27.1462	40.3986	32.5493	67.4507	6.9566	DMSO		WP.132	30.1031	3.74787
CCCP+zVAD	3.74787	0.539084	2.83159	2.37285	97.6272	1.65285	zVAD		WP2.115	27.1462	0.539084		Column B	CCCP+zVAD
									WP2.124	40.3986	2.83159		vs.	vs.
													Column A	CCCP
													Paired t test
													P value	0.0147
													P value summary	*
													Significantly different? (P < 0.05)	Yes
													One- or two-tailed P value?	Two-tailed
													t, df	t=8.165 df=2
													Number of pairs	3
