# Supplementary material for: USP30 deubiquitylates mitochondrial Parkin substrates and restricts apoptotic cell death
Source: EMBO Rep. 2015 Mar 4;16(5):618–27. doi: 10.15252/embr.201439820 (PMC4428036; doi:10.15252/embr.201439820)
Supplement: Supplementary file 19 — Source Data for Figure 3 [file embr0016-0618-sd19.zip]

Archive with 4 entries (3 files):
- Source_data_Figure3/
- Source_data_Figure3/.DS_Store
- Source_data_Figure3/source data figure 3.xlsx
- Source_data_Figure3/Source_data_Figure3.pdf
