# Supplementary material for: USP30 deubiquitylates mitochondrial Parkin substrates and restricts apoptotic cell death
Source: EMBO Rep. 2015 Mar 4;16(5):618–27. doi: 10.15252/embr.201439820 (PMC4428036; doi:10.15252/embr.201439820)
Supplement: Supplementary file 20 — Source Data for Figure 4 [file embr0016-0618-sd20.zip]

Archive with 4 entries (3 files):
- Source_data_Figure4/
- Source_data_Figure4/.DS_Store
- Source_data_Figure4/source data figure 4.xlsx
- Source_data_Figure4/Source_data_Figure4.pdf
