# Supplementary material for: USP30 deubiquitylates mitochondrial Parkin substrates and restricts apoptotic cell death
Source: EMBO Rep. 2015 Mar 4;16(5):618–27. doi: 10.15252/embr.201439820 (PMC4428036; doi:10.15252/embr.201439820)
Supplement: Supplementary file 20 — Source Data for Figure 4 [file embr0016-0618-sd20.zip › Source_data_Figure4/source data figure 4.xlsx]

## Sheet: Figure 4B
Figure 4B
WP2.113-ABT-263 (10µM)								WP2.SU251214-ABT-263 (10µM)
siRNA	Position	T0 -total	T12 DRAQ7	Sum at T0	Sum at T12 DRAQ7	% Dead cells		siRNA	position	T0 -total	T12 DRAQ7	Sum at T0	Sum at T12 DRAQ7	% Cell death
NT1	5	168	4	373	17	4.55764		NT1	1	112	9	451	28	6.20843
	6	205	13						2	135	5
U30 D1	19	187	119	368	222	60.3261			3	100	10
	20	181	103						4	104	4
U30 D3	29	154	59	295	124	42.0339		D1	5	102	38	394	153	38.8325
	30	141	65						6	77	36
									7	113	43
									8	102	36
								D3	9	76	30	376	128	34.0426
									10	85	27
									11	103	37
									12	112	34
RPE1-ABT-263 summarised data
siRNA	Exp 1 (WP2.113)	Exp 2 (WP2.SU4 )	Average	stdev	range
NT1	4.55764	6.20843	5.38303	1.16728	1.65078
U30 D1	60.3261	38.8325	49.5793	15.1983	-21.4936
U30 D3	42.0339	34.0426	38.0382	5.65073	-7.99135
WP2.113 -ABT737 (10µM)								WP2.132 -ABT737 (10µM)								WP2.153.2 -ABT737 (10µM)
Condition	Position	T0 total	T12 DRAQ7	Sum at T0 Total	Sum at T12 DRAQ7	% Dead cells		Condition	Position	T0 Total	T12 DRAQ7	Sum at T0 Total	Sum at T12 DRAQ7	% Dead cells		Condition	Position	T0 FITC	T12 DRAQ7	Sum at T0 FITC	Sum at T12 DRAQ7	% Dead cells
NT1	9	161	48	296	80	27.027		NT1	41	141	32	556	94	16.9065		NT1	1	142	64	595	215	36.1345
	10	135	32						42	127	12						2	150	52
U30 D1	15	179	174	335	323	96.4179			43	139	25						3	153	59
	16	156	149						44	149	25						4	150	40
U30 D3	33	140	122	292	239	81.8493		U30 D1	45	128	20	394	338	85.7868		U30 D1	5	144	100	563	420	74.6004
	34	152	117						46	132	103						6	146	99
									47	130	129						7	145	101
									48	132	106						8	128	120
								U30 D3	49	124	82	496	325	65.5242		U30 D3	9	146	122	509	427	83.89
									50	111	80						10	112	83
									51	152	81						11	144	119
									52	109	82						12	107	103
								*NOTE: highlighted in red, the DRAQ7 stain was out of focus. Excluded from quantitation.
Summarised Data for ABT-737 in RPE1-Parkin cells
	WP2.113	WP2.132	WP2.153.2	Average	Stdev	ABT-263	Range (737)
NT1	27.027	16.9065	36.1345	26.6893	9.61844	5.38303	1.65078
U30 D1	96.4179	85.7868	74.6004	85.6017	10.91	49.5793	-21.4936
U30 D3	81.8493	65.5242	83.89	77.0878	10.0662	38.0382	-7.99135
						ABT-737	ABT-263 (10 µM)	SD	Range
					NT1	26.6893	5.38303	9.61844	1.65078
					U30 D1	85.6017	49.5793	10.91	-21.4936
					U30 D3	77.0878	38.0382	10.0662	-7.99135
						NT1	U30 D1	U30 D3
					ABT-263	5.38303	49.5793	38.0382
					ABT-737	26.6893	85.6017	77.0878
					Range	1.65078	-21.4936	-7.99135
					SD	9.61844	10.91	10.0662
ABT-737	NT1	U30 D1	U30 D3
WP2.113	27.027	96.4179	81.8493
WP2.132	16.9065	85.7868	65.5242
WP2.153.2	36.1345	74.6004	83.89
Number of families	1
Number of comparisons per family	2
Alpha	0.05
Dunnett's multiple comparisons test	Mean Diff.	95% CI of diff.	Significant?	Summary	Adjusted P Value	A-?
NT1 vs. U30 D1	-58.91	-85.36 to -32.47	Yes	**	0.0031	B	U30 D1
NT1 vs. U30 D3	-50.4	-76.84 to -23.95	Yes	**	0.0056	C	U30 D3
Test details	Mean 1	Mean 2	Mean Diff.	SE of diff.	n1	n2	q	DF
NT1 vs. U30 D1	26.69	85.6	-58.91	7.988	3	3	7.375	4
NT1 vs. U30 D3	26.69	77.09	-50.4	7.988	3	3	6.309	4

## Sheet: Figure 4E
Figure 4E
WP2.156 series-USP30 BAK and BAX Triple KD Live Cell Imaging Analysis
			Exp1 (WP2.156)					Exp2 (WP2.156.2)					Exp3 (WP2.156.3)
		Series No.	T0 total cells FITC	T6 ANX-V Cells	Sum of 4 (total cells)	Sum of 4 (ANXV cells)	% Dead cells	T0 total cells FITC	T6 ANX-V Cells	Sum of 4 (total cells)	Sum of 4 (ANXV cells)	% Dead cells	T0 total cells FITC	T6 ANX-V Cells	Sum of 4 (total cells)	Sum of 4 (ANXV cells)	% Dead cells
CCCP	NT1	1	99	3	442	20	4.52489	129	20	533	74	13.8837	140	31	547	124	22.6691															One way Anova repeated measures		P=0.0004
		2	111	3				134	20				146	29																		Number of families	1
		3	129	12				130	21				126	32																		Number of comparisons per family	5
		4	103	2				140	13				135	32																		Alpha	0.05
	U30	5	94	26	406	146	35.9606	76	23	304	111	36.5132	97	32	403	131	32.5062
		6	115	45				81	24				92	22																		Dunnett's multiple comparisons test	Mean Diff.	95% CI of diff.	Significant?	Summary	Adjusted P Value	B-?
		7	100	44				88	34				105	45
		8	97	31				59	30				109	32																		U30 vs. NT1-CCCP	21.3	5.481 to 37.12	Yes	**	0.0095	A	NT1-CCCP
	U30+BAK	9	103	30	414	110	26.57	132	47	466	152	32.618	132	58	472	187	39.6186															U30 vs. U30+BAK	2.058	-13.76 to 17.88	No	ns	0.9933	C	U30+BAK
		10	94	18				101	28				114	51																		U30 vs. U30+BAX	-9.575	-25.39 to 6.245	No	ns	0.3097	D	U30+BAX
		11	118	39				117	36				124	38																		U30 vs. U30+BAK+BAX	0.9052	-14.91 to 16.72	No	ns	0.9997	E	U30+BAK+BAX
		12	99	23				116	41				102	40																		U30 vs. BAK+BAX	24.86	9.040 to 40.68	Yes	**	0.0034	F	BAK+BAX
	BAK+BAX	13	97	5	374	16	4.27807	89	11	376	37	9.84043	118	14	436	71	16.2844
		14	90	3				98	14				105	28
		15	95	7				91	4				107	14																		Test details	Mean 1	Mean 2	Mean Diff.	SE of diff.	n1	n2	q	DF
		16	92	1				98	8				106	15
	U30+BAK+BAX	17	83	28	357	118	33.0532	92	28	393	114	29.0076	100	36	393	158	40.2036															U30 vs. NT1-CCCP	34.99	13.69	21.3	5.29	3	3	4.026	10
		18	95	32				110	27				94	31																		U30 vs. U30+BAK	34.99	32.94	2.058	5.29	3	3	0.389	10
		19	100	28				95	23				107	53																		U30 vs. U30+BAX	34.99	44.57	-9.575	5.29	3	3	1.81	10
		20	79	30				96	36				92	38																		U30 vs. U30+BAK+BAX	34.99	34.09	0.9052	5.29	3	3	0.1711	10
	U30+BAX	21	74	23	290	153	52.7586	77	26	280	121	43.2143	92	56	379	143	37.7309															U30 vs. BAK+BAX	34.99	10.13	24.86	5.29	3	3	4.699	10
		22	68	38				65	27				105	28
		23	75	38				66	35				89	30
		24	73	54				72	33				93	29																		One way Anova repeated measures		< 0.0001
ABT-737	NT1	25	96	3	388	30	7.73196	126	15	540	61	11.2963	107	14	491	55	11.2016															Number of families	1
		26	105	6				128	13				132	19																		Number of comparisons per family	5
		27	94	10				157	18				131	10																		Alpha	0.05
		28	93	11				129	15				121	12
	U30	29	99	54	394	167	42.3858	71	49	339	186	54.8673	98	41	433	169	39.03															Dunnett's multiple comparisons test	Mean Diff.	95% CI of diff.	Significant?	Summary	Adjusted P Value	B-?
		30	121	41				81	45				118	38
		31	85	40				106	46				109	34																		U30 vs. NT1-ABT-737	35.36	24.50 to 46.22	Yes	****	< 0.0001	A	NT1-ABT-737
		32	89	32				81	46				108	56																		U30 vs. U30+BAK	8.17	-2.690 to 19.03	No	ns	0.1623	C	U30+BAK
	U30+BAK	33	116	43	430	160	37.2093	111	40	413	170	41.1622	127	54	479	160	33.4029															U30 vs. U30+BAX	24.71	13.85 to 35.57	Yes	***	0.0002	D	U30+BAX
		34	119	48				104	41				122	48																		U30 vs. U30+BAK+BAX	41.75	30.89 to 52.61	Yes	****	< 0.0001	E	U30+BAK+BAX
		35	95	33				93	51				118	45																		U30 vs. BAK+BAX	44	33.14 to 54.86	Yes	****	< 0.0001	F	BAK+BAX
		36	100	36				105	38				112	13
	BAK+BAX	37	101	0	396	4	1.0101	126	2	500	14	2.8	92	1	423	2	0.472813
		38	103	2				124	3				112	0																		Test details	Mean 1	Mean 2	Mean Diff.	SE of diff.	n1	n2	q	DF
		39	100	1				131	6				116	0
		40	92	1				119	3				103	1																		U30 vs. NT1-ABT-737	45.43	10.07	35.36	3.632	3	3	9.737	10
	U30+BAK+BAX	41	93	1	391	19	4.85934	74	5	411	20	4.86618	97	1	380	5	1.31579															U30 vs. U30+BAK	45.43	37.26	8.17	3.632	3	3	2.25	10
		42	88	7				81	7				92	0																		U30 vs. U30+BAX	45.43	20.72	24.71	3.632	3	3	6.803	10
		43	87	6				120	6				95	0																		U30 vs. U30+BAK+BAX	45.43	3.68	41.75	3.632	3	3	11.5	10
		44	123	5				136	2				96	4																		U30 vs. BAK+BAX	45.43	1.428	44	3.632	3	3	12.12	10
	U30+BAX	45	87	26	364	105	28.8462	70	16	300	59	19.6667	85	13	381	52	13.6483
		46	98	23				78	8				97	16
		47	89	29				72	15				102	12
		48	90	27				80	20				97	11
WP2.156 series-Annexin V Quantitation for CCCP and ABT-737 treatment in RPE1-Parkin cells
		% of Annexin V positive cells
Treatment	siRNA	Exp1	Exp2	Exp3	Average	Stdev		CCCP	NT1	U30	U30+BAK	U30+BAX	U30+BAK+BAX	BAK+BAX			One way Anova repeated measures		P=0.0004
CCCP	NT1	4.52489	13.8837	22.6691	13.6926	9.07362		Exp1	4.52489	35.9606	26.57	52.7586	33.0532	4.27807			Number of families	1
	U30	35.9606	36.5132	32.5062	34.9933	2.17155		Exp2	13.8837	36.5132	32.618	43.2143	29.0076	9.84043			Number of comparisons per family	5
	U30+BAK	26.57	32.618	39.6186	32.9356	6.53009		Exp3	22.6691	32.5062	39.6186	37.7309	40.2036	16.2844			Alpha	0.05
	U30+BAX	52.7586	43.2143	37.7309	44.5679	7.60477
	U30+BAK+BAX	33.0532	29.0076	40.2036	34.0881	5.66926											Dunnett's multiple comparisons test	Mean Diff.	95% CI of diff.	Significant?	Summary	Adjusted P Value	B-?
	BAK+BAX	4.27807	9.84043	16.2844	10.1343	6.00856
ABT-737	NT1	7.7	11.2963	11.2016	10.066	2.04954		ABT-737	NT1	U30	U30+BAK	U30+BAX	U30+BAK+BAX	BAK+BAX			U30 vs. NT1-CCCP	21.3	5.481 to 37.12	Yes	**	0.0095	A	NT1-CCCP
	U30	42.3858	54.8673	39.03	45.4277	8.34532		Exp1	7.7	42.3858	37.2093	28.8462	4.85934	1.0101			U30 vs. U30+BAK	2.058	-13.76 to 17.88	No	ns	0.9933	C	U30+BAK
	U30+BAK	37.2093	41.1622	33.4029	37.2582	3.87988		Exp2	11.2963	54.8673	41.1622	19.6667	4.86618	2.8			U30 vs. U30+BAX	-9.575	-25.39 to 6.245	No	ns	0.3097	D	U30+BAX
	U30+BAX	28.8462	19.6667	13.6483	20.7204	7.65353		Exp3	11.2016	39.03	33.4029	13.6483	1.31579	0.472813			U30 vs. U30+BAK+BAX	0.9052	-14.91 to 16.72	No	ns	0.9997	E	U30+BAK+BAX
	U30+BAK+BAX	4.85934	4.86618	1.31579	3.68043	2.04785											U30 vs. BAK+BAX	24.86	9.040 to 40.68	Yes	**	0.0034	F	BAK+BAX
	BAK+BAX	1.0101	2.8	0.472813	1.42764	1.21848
																	Test details	Mean 1	Mean 2	Mean Diff.	SE of diff.	n1	n2	q	DF
																	U30 vs. NT1-CCCP	34.99	13.69	21.3	5.29	3	3	4.026	10
																	U30 vs. U30+BAK	34.99	32.94	2.058	5.29	3	3	0.389	10
																	U30 vs. U30+BAX	34.99	44.57	-9.575	5.29	3	3	1.81	10
																	U30 vs. U30+BAK+BAX	34.99	34.09	0.9052	5.29	3	3	0.1711	10
																	U30 vs. BAK+BAX	34.99	10.13	24.86	5.29	3	3	4.699	10
																	One way Anova repeated measures		< 0.0001
																	Number of families	1
																	Number of comparisons per family	5
																	Alpha	0.05
																	Dunnett's multiple comparisons test	Mean Diff.	95% CI of diff.	Significant?	Summary	Adjusted P Value	B-?
																	U30 vs. NT1-ABT-737	35.36	24.50 to 46.22	Yes	****	< 0.0001	A	NT1-ABT-737
																	U30 vs. U30+BAK	8.17	-2.690 to 19.03	No	ns	0.1623	C	U30+BAK
																	U30 vs. U30+BAX	24.71	13.85 to 35.57	Yes	***	0.0002	D	U30+BAX
																	U30 vs. U30+BAK+BAX	41.75	30.89 to 52.61	Yes	****	< 0.0001	E	U30+BAK+BAX
																	U30 vs. BAK+BAX	44	33.14 to 54.86	Yes	****	< 0.0001	F	BAK+BAX
																	Test details	Mean 1	Mean 2	Mean Diff.	SE of diff.	n1	n2	q	DF
																	U30 vs. NT1-ABT-737	45.43	10.07	35.36	3.632	3	3	9.737	10
																	U30 vs. U30+BAK	45.43	37.26	8.17	3.632	3	3	2.25	10
																	U30 vs. U30+BAX	45.43	20.72	24.71	3.632	3	3	6.803	10
																	U30 vs. U30+BAK+BAX	45.43	3.68	41.75	3.632	3	3	11.5	10
																	U30 vs. BAK+BAX	45.43	1.428	44	3.632	3	3	12.12	10
