# Supplementary material for: USP30 deubiquitylates mitochondrial Parkin substrates and restricts apoptotic cell death
Source: EMBO Rep. 2015 Mar 4;16(5):618–27. doi: 10.15252/embr.201439820 (PMC4428036; doi:10.15252/embr.201439820)
Supplement: Supplementary file 21 — Source Data for Figure 5 [file embr0016-0618-sd21.zip]

Archive with 4 entries (3 files):
- Source_data_Figure5/
- Source_data_Figure5/Source_data_Figure5.pdf
- Source_data_Figure5/source data figure 5.xlsx
- Source_data_Figure5/.DS_Store
