# Supplementary material for: USP30 deubiquitylates mitochondrial Parkin substrates and restricts apoptotic cell death
Source: EMBO Rep. 2015 Mar 4;16(5):618–27. doi: 10.15252/embr.201439820 (PMC4428036; doi:10.15252/embr.201439820)
Supplement: Supplementary file 21 — Source Data for Figure 5 [file embr0016-0618-sd21.zip › Source_data_Figure5/source data figure 5.xlsx]

## Sheet: Figure 5B
Figure 5B
Expt1	B-actin	USP30	Bak	B-actin for USP30	Normalised to B-actin	USP30	Bak	Normalised to NT1	USP30	Bak
NT1	16937.6	15196.8	7794.02	9238.69		1.64491	0.460162		1	1
U30D1	17570.4	1817.86	12859.6	8366.86		0.217269	0.731887		0.132086	1.5905
U30D3	16899.3	1076.6	9334.39	8553.57		0.125865	0.552353		0.0765183	1.20034
Exp2	B-actin	USP30	Bak			USP30	Bak
NT1	12139.5	9510.73	4275.74			0.783452	0.352217		1	1
U30D1	11112.8	470.627	7008.81			0.04235	0.630696		0.0540556	1.79065
U30D3	11798.3	353.335	6026.1			0.0299478	0.510758		0.0382255	1.45013
Expt3	B-actin	USP30	Bak	B-actin for USP30 & Bcl2		USP30	Bak
NT1	16929.8	10185.7	5433.93	9994.74		1.01911	0.320969		1	1
U30D1	16033.5	2016.13	8757.42	9966.98		0.202281	0.546195		0.198489	1.70171
U30D3	16673	1338.72	7212.3	11855.4		0.112921	0.432575		0.110803	1.34772
Bak/Actin	NT1	U30D1	U30D3		USP30/Actin	NT1	U30D1	U30D3
WP2.135	0.460162	0.731887	0.552353		WP2.135	1.64491	0.217269	0.125865
WP2.139	0.352217	0.630696	0.510758		WP2.139	0.783452	0.04235	0.0299478
WP2.133	0.320969	0.546195	0.432575		WP2.133	1.01911	0.202281	0.112921
Average(n=3)	0.377783	0.63626	0.498562		Average(n=3)	1.14915	0.153967	0.0895779
SDEV (n=3)	0.0730336	0.0929709	0.0608135		SDEV (n=3)	0.445208	0.0969531	0.0520452
Norm. to NT1	1	1.6842	1.31971			1	0.133983	0.0779511
	/actin	BAK(n=3)	SDEV (n=3)	USP30	SDEV
	NT1	0.377783	0.0730336	1.14915	0.445208
	U30D1	0.63626	0.0929709	0.153967	0.0969531
	U30D3	0.498562	0.0608135	0.0895779	0.0520452
	/actin-norm	BAK	SDEV	USP30	SDEV
	NT1	1	0.193322	1	0.387422
	U30D1	1.6842	0.246096	0.133983	0.084369
	U30D3	1.31971	0.160975	0.0779511	0.04529
	/actin-norm	NT1	U30D1	U30D3	Stdev NT1	Stdev D1	Stdev D3
	USP30	1	0.133983	0.0779511	0.387422	0.084369	0.04529
	BAK	1	1.6842	1.31971	0.193322	0.246096	0.160975
	BAK - n=3
	Number of families	1
	Number of comparisons per family	2
	Alpha	0.05
	Dunnett's multiple comparisons test	Mean Diff.	95% CI of diff.	Significant?	Summary	Adjusted P Value	A-?
	NT1 vs. U30D1	-0.2585	-0.3221 to -0.1948	Yes	***	0.0003	B	U30D1
	NT1 vs. U30D3	-0.1208	-0.1844 to -0.05713	Yes	**	0.0056	C	U30D3
	Test details	Mean 1	Mean 2	Mean Diff.	SE of diff.	n1	n2	q	DF
	NT1 vs. U30D1	0.3778	0.6363	-0.2585	0.01923	3	3	13.44	4
	NT1 vs. U30D3	0.3778	0.4986	-0.1208	0.01923	3	3	6.282	4
	USP30
	Number of families	1
	Number of comparisons per family	2
	Alpha	0.05
	Dunnett's multiple comparisons test	Mean Diff.	95% CI of diff.	Significant?	Summary	Adjusted P Value	A-?
	NT1 vs. U30D1	0.9952	0.3829 to 1.607	Yes	**	0.0099	B	U30D1
	NT1 vs. U30D3	1.06	0.4473 to 1.672	Yes	**	0.0079	C	U30D3
	Test details	Mean 1	Mean 2	Mean Diff.	SE of diff.	n1	n2	q	DF
	NT1 vs. U30D1	1.149	0.154	0.9952	0.185	3	3	5.381	4
	NT1 vs. U30D3	1.149	0.08958	1.06	0.185	3	3	5.729	4

## Sheet: Figure 5E
Figure 5S
DRAQ7 quatitation of U2OS and MCF7 cells upon USP30 siRNA and ABT-737 treatment
			Exp1					Exp2						Exp3
Celltype		Series No.	T0 BF	T6 DRQ7	Sum of 4 (total cells)	Sum of 4 (DRQ7 cells)	% Dead cells	T0 BF	T6 DRQ7	Sum of 4 (total cells)	Sum of 4 (DRQ7 cells)	% Dead cells	Series No.	T0 BF	T6 DRQ7	Sum of 4 (total cells)	Sum of 4 (DRQ7 cells)	% Dead cells
U2OS	NT1	21	102	23	386	92	23.8342	66	20	351	43	12.2507	25	154	40	463	102	22.0302
		22	114	22				86	10				26	107	18
		23	95	23				105	7				27	111	26
		24	75	24				94	6				28	91	18
	U30 D1	17	81	68	354	196	55.3672	82	49	365	206	56.4384	29	103	48	397	199	50.1259
		18	70	48				105	55				30	91	41
		19	107	40				86	54				31	99	65
		20	96	40				92	48				32	104	45
	U30D3	13	83	66	411	345	83.9416	112	83	499	378	75.7515	33	70	48	381	292	76.6404
		14	98	91				134	94				34	103	80
		15	113	110				126	98				35	88	65
		16	117	78				127	103				36	120	99
MCF7	NT1	25	146	0	546	8	1.4652	144	8	541	27	4.99076	45	118	1	553	14	2.53165
		26	144	2				124	6				46	139	0
		27	122	1				114	4				47	191	8
		28	134	5				159	9				48	105	5
	U30 D1	29	126	22	473	115	24.3129	176	45	612	141	23.0392	41	138	35	503	148	29.4235
		30	120	36				157	29				42	134	48
		31	117	24				140	31				43	112	35
		32	110	33				139	36				44	119	30
	U30D3	33	149	73	567	329	58.0247	130	61	603	238	39.4693	37	160	108	570	342	60
		34	115	77				183	64				38	127	72
		35	152	92				147	49				39	124	81
		36	151	87				143	64				40	159	81
Summarised
celltype	siRNA	Exp1	Exp2	Exp3	Average	stdev
U2OS	NT1	23.8342	12.2507	22.0302	19.3717	6.23258
	U30 D1	55.3672	56.4384	50.1259	53.9772	3.37799
	U30 D3	83.9416	75.7515	76.6404	78.7778	4.49398
MCF7	NT1	1.4652	4.99076	2.53165	2.99587	1.80804
	U30 D1	24.3129	23.0392	29.4235	25.5919	3.37882
	U30 D3	58.0247	39.4693	60	52.498	11.3263
	U2-OS	U2OS	stdev	MCF7	MCF7	stdev
	NT1	19.3717	6.23258	NT1	2.99587	1.80804
	U30 D1	53.9772	3.37799	U30 D1	25.5919	3.37882
	U30 D3	78.7778	4.49398	U30 D3	52.498	11.3263
U2-OS
Number of families	1
Number of comparisons per family	2
Alpha	0.05
Dunnett's multiple comparisons test	Mean Diff.	95% CI of diff.	Significant?	Summary	Adjusted P Value	A-?
NT1 vs. U30 D1	-34.61	-46.47 to -22.74	Yes	**	0.0011	B	U30 D1
NT1 vs. U30 D3	-59.41	-71.27 to -47.54	Yes	***	0.0002	C	U30 D3
Test details	Mean 1	Mean 2	Mean Diff.	SE of diff.	n1	n2	q	DF
NT1 vs. U30 D1	19.37	53.98	-34.61	3.584	3	3	9.656	4
NT1 vs. U30 D3	19.37	78.78	-59.41	3.584	3	3	16.58	4
MCF7
Number of families	1
Number of comparisons per family	2
Alpha	0.05
Dunnett's multiple comparisons test	Mean Diff.	95% CI of diff.	Significant?	Summary	Adjusted P Value	A-?
NT1 vs. U30 D1	-22.6	-40.86 to -4.335	Yes	*	0.0254	B	U30 D1
NT1 vs. U30 D3	-49.5	-67.76 to -31.24	Yes	**	0.0015	C	U30 D3
Test details	Mean 1	Mean 2	Mean Diff.	SE of diff.	n1	n2	q	DF
NT1 vs. U30 D1	2.996	25.59	-22.6	5.516	3	3	4.096	4
NT1 vs. U30 D3	2.996	52.5	-49.5	5.516	3	3	8.974	4
